# Supplementary material for: Structural acoustic design of a sonicator to enhance energy transfer efficiency
Source: Ultrason Sonochem. 2024 Feb 10;103:106804. doi: 10.1016/j.ultsonch.2024.106804 (PMC10879033; doi:10.1016/j.ultsonch.2024.106804)
Supplement: Supplementary data 1 [file mmc1.zip]

Archive with 1 entries (1 files):
- references.bib
