# Supplementary material for: Structural acoustic design of a sonicator to enhance energy transfer efficiency
Source: Ultrason Sonochem. 2024 Feb 10;103:106804. doi: 10.1016/j.ultsonch.2024.106804 (PMC10879033; doi:10.1016/j.ultsonch.2024.106804)
Supplement: Supplementary data 1 [file mmc1.zip › references.bib]

@article{gogate2011sonochemical,
  title={Sonochemical reactors: important design and scale up considerations with a special emphasis on heterogeneous systems},
  author={Gogate, Parag R and Sutkar, Vinayak S and Pandit, Aniruddha B},
  journal={Chemical Engineering Journal},
  volume={166},
  number={3},
  pages={1066--1082},
  year={2011},
  publisher={Elsevier}
} 
@book{Mason2002,
   abstract = {Introduction to Applied Ultrasonics -- General Principles -- Synthesis -- Sonochemistry in Environmental Protection and Remediation -- Polymers -- Sonoelectrochemistry -- Ultrasonic Equipment and Chemical Reactor Design.},
   author = {Timothy Mason and Dietmar Peters},
   doi = {10.1533/9781782420620.1},
   journal = {Practical Sonochemistry},
   pages = {1-48},
   title = {An introduction to the uses of power ultrasound in chemistry},
   year = {2002},
}
@article{Son2020,
   author = {Younggyu Son and Yunsung No and Jeonggwan Kim},
   doi = {10.1016/j.ultsonch.2020.105065},
   issn = {18732828},
   issue = {January},
   journal = {Ultrasonics Sonochemistry},
   keywords = {20-kHz sonicator,Geometric optimization,KI dosimetry,Probe position,Sonochemiluminescence},
   pages = {105065},
   pmid = {32199254},
   publisher = {Elsevier},
   title = {Geometric and operational optimization of 20-kHz probe-type sonoreactor for enhancing sonochemical activity},
   volume = {65},
   url = {https://doi.org/10.1016/j.ultsonch.2020.105065},
   year = {2020},
}
@book{Sanderson2004,
   author = {Bill Sanderson},
   doi = {10.1002/jctb.957},
   isbn = {3‐527‐30205‐0},
   issn = {0268-2575},
   issue = {2},
   journal = {Journal of Chemical Technology & Biotechnology},
   pages = {207-208},
   title = {Applied sonochemistry– the uses of power ultrasound in chemistry and processing. By Timothy J Mason and John P Lorimer, Wiley-VCH Verlag, Weinheim, 2002, 303 pp, ISBN 3-527-30205-0},
   volume = {79},
   year = {2004},
}
@article{Harvey1929,
   author = {E. Newton Harvey and Alfred L. Loomis},
   doi = {10.1128/jb.17.5.373-376.1929},
   issn = {0021-9193},
   issue = {5},
   journal = {Journal of Bacteriology},
   pages = {373-376},
   pmid = {16559370},
   title = {the Destruction of Luminous Bacteria By High Frequency Sound Waves},
   volume = {17},
   year = {1929},
}
@article{Mason1996,
   
   author = {T. J. Mason and L. Paniwnyk and J. P. Lorimer},
   doi = {10.1016/S1350-4177(96)00034-X},
   issn = {13504177},
   issue = {3},
   journal = {Ultrasonics Sonochemistry},
   keywords = {Food,Sonochemistry,Ultrasound},
   title = {The uses of ultrasound in food technology},
   volume = {3},
   year = {1996},
}
@book{Hodnett2015,
   
   author = {M. Hodnett},
   doi = {10.1016/B978-1-78242-028-6.00008-9},
   isbn = {9781782420361},
   journal = {Power Ultrasonics: Applications of High-Intensity Ultrasound},
   keywords = {Cavitation,Hydrophone,Measurement,Sonochemistry,Sonoluminescence,Ultrasound},
   pages = {195-218},
   publisher = {Elsevier Ltd.},
   title = {Measurement techniques in power ultrasonics},
   url = {http://dx.doi.org/10.1016/B978-1-78242-028-6.00008-9},
   year = {2015},
}
@article{Chen2017,

   author = {Zhao Chen},
   doi = {10.4172/2476-2059.1000e102},
   issue = {01},
   journal = {Journal of Food: Microbiology, Safety & Hygiene},
   keywords = {food quality,food safety,food spoilage microorganism,foodborne pathogen,microbial inactivation,ultrasound},
   pages = {9-10},
   title = {Microbial Inactivation in Foods by Ultrasound},
   volume = {02},
   year = {2017},
}
@article{Margulis2005,

   author = {I. M. Margulis and M. A. Margulis},
   doi = {10.1134/1.2130901},
   issn = {10637710},
   issue = {6},
   journal = {Acoustical Physics},
   pages = {695-704},
   title = {Measurement of acoustic power in studying cavitation processes},
   volume = {51},
   year = {2005},
}
@article{,

   author = {Hanna M. Kyllönen and P. Pirkonen and M. Nyström},
   doi = {10.1016/j.desal.2005.06.003},
   issn = {00119164},
   issue = {1-3},
   journal = {Desalination},
   keywords = {Flux,Fouling,Membrane filtration,Ultrasound},
   pages = {319-335},
   title = {Membrane filtration enhanced by ultrasound: A review},
   volume = {181},
   year = {2005},
}
@article{,

   author = {Luis Eduardo Ordóñez-Santos and Lina Ximena Pinzón-Zarate and Luis Octavio González-Salcedo},
   doi = {10.1016/j.ultsonch.2015.04.010},
   issn = {18732828},
   journal = {Ultrasonics Sonochemistry},
   keywords = {Box-Behnken design,Chontaduro,Peels,Response surface methods,β-Carotene},
   pages = {560-566},
   pmid = {25911166},
   publisher = {Elsevier B.V.},
   title = {Optimization of ultrasonic-assisted extraction of total carotenoids from peach palm fruit (Bactris gasipaes) by-products with sunflower oil using response surface methodology},
   volume = {27},
   year = {2015},
}
@article{Tomadoni2016,

   author = {B. Tomadoni and L. Cassani and A. Ponce and M. R. Moreira and M. V. Agüero},
   doi = {10.1016/j.lwt.2016.05.024},
   issn = {00236438},
   journal = {LWT - Food Science and Technology},
   keywords = {Biopreservatives,Hurdle technology,Simultaneous optimization,Unpasteurized juice},
   pages = {475-484},
   title = {Optimization of ultrasound, vanillin and pomegranate extract treatment for shelf-stable unpasteurized strawberry juice},
   volume = {72},
   year = {2016},
}
@article{Shivamathi2019,

   author = {C. S. Shivamathi and I. Ganesh Moorthy and R. Vinoth Kumar and Michael Rahul Soosai and J. Prakash Maran and R. Shyam Kumar and P. Varalakshmi},
   doi = {10.1016/j.carbpol.2019.115240},
   issn = {01448617},
   issue = {April},
   journal = {Carbohydrate Polymers},
   keywords = {Custard apple peel,Optimization,Pectin,RSM,Ultra-sonication},
   pages = {115240},
   pmid = {31521287},
   publisher = {Elsevier},
   title = {Optimization of ultrasound assisted extraction of pectin from custard apple peel: Potential and new source},
   volume = {225},
   url = {https://doi.org/10.1016/j.carbpol.2019.115240},
   year = {2019},
}
@article{Li2007,
 
   author = {Jin wei Li and Shao dong Ding and Xiao lin Ding},
   doi = {10.1016/j.jfoodeng.2006.05.006},
   issn = {02608774},
   issue = {1},
   journal = {Journal of Food Engineering},
   keywords = {Chemical components,Polysaccharides,Purity,Yield,Zizyphus jujuba cv. jinsixiaozao},
   pages = {176-183},
   title = {Optimization of the ultrasonically assisted extraction of polysaccharides from Zizyphus jujuba cv. jinsixiaozao},
   volume = {80},
   year = {2007},
}
@article{,

   author = {L. M. Carrillo-Lopez and A. D. Alarcon-Rojo and L. Luna-Rodriguez and R. Reyes-Villagrana},
   doi = {10.1155/2017/5794931},
   issn = {17454557},
   journal = {Journal of Food Quality},
   title = {Modification of food systems by ultrasound},
   volume = {2017},
   year = {2017},
}
@article{Ashokkumar2008,
   
   author = {Muthupandian Ashokkumar and Devi Sunartio and Sandra Kentish and Raymond Mawson and Lloyd Simons and Kamaljit Vilkhu and Cornelis (Kees) Versteeg},
   doi = {10.1016/j.ifset.2007.05.005},
   issn = {14668564},
   issue = {2},
   journal = {Innovative Food Science and Emerging Technologies},
   keywords = {Antioxidants,Hydroxylation,Sonochemistry,Ultrasound},
   pages = {155-160},
   title = {Modification of food ingredients by ultrasound to improve functionality: A preliminary study on a model system},
   volume = {9},
   year = {2008},
}

@article{fuller1982characteristics,
  title={Characteristics of wave propagation and energy distributions in cylindrical elastic shells filled with fluid},
  author={Fuller, CR and Fahy, Frank J},
  journal={Journal of sound and vibration},
  volume={81},
  number={4},
  pages={501--518},
  year={1982},
  publisher={Elsevier}
}
@article{gogate2002mapping,
  title={Mapping of sonochemical reactors: review, analysis, and experimental verification},
  author={Gogate, Parag R and Tatake, Prashant A and Kanthale, Parag M and Pandit, Aniruddha B},
  journal={AIChE Journal},
  volume={48},
  number={7},
  pages={1542--1560},
  year={2002},
  publisher={Wiley Online Library}
}
@article{deangelis2015optimizing,
  title={Optimizing piezoelectric stack preload bolts in ultrasonic transducers},
  author={DeAngelis, Dominick A and Schulze, Gary W and Wong, KS},
  journal={Physics Procedia},
  volume={63},
  pages={11--20},
  year={2015},
  publisher={Elsevier}
}
@article{peshkovsky2007matching,
  title={Matching a transducer to water at cavitation: Acoustic horn design principles},
  author={Peshkovsky, Sergei L and Peshkovsky, Alexey S},
  journal={Ultrasonics sonochemistry},
  volume={14},
  number={3},
  pages={314--322},
  year={2007},
  publisher={Elsevier}
}
@article{wei2016combining,
  title={Combining COMSOL modeling with acoustic pressure maps to design sono-reactors},
  author={Wei, Zongsu and Weavers, Linda K},
  journal={Ultrasonics sonochemistry},
  volume={31},
  pages={490--498},
  year={2016},
  publisher={Elsevier}
}
@article{sutkar2009design,
  title={Design aspects of sonochemical reactors: techniques for understanding cavitational activity distribution and effect of operating parameters},
  author={Sutkar, Vinayak S and Gogate, Parag R},
  journal={Chemical Engineering Journal},
  volume={155},
  number={1-2},
  pages={26--36},
  year={2009},
  publisher={Elsevier}
}
@article{shlenskaya2015hydrodynamic,
  title={Hydrodynamic Sonochemistry in Food Processing},
  author={Shlenskaya, T and Shestakov, S and Smeshek, E and Baulina, T and Scherbakova, I and Zubtsova, Y},
  year={2015}
}
@article{kanthale2003cavity,
  title={Cavity cluster approach for quantification of cavitational intensity in sonochemical reactors},
  author={Kanthale, Parag M and Gogate, Parag R and Pandit, Aniruddha B and Wilhelm, Anne Marie},
  journal={Ultrasonics sonochemistry},
  volume={10},
  number={4-5},
  pages={181--189},
  year={2003},
  publisher={Elsevier}
}
@inproceedings{johansson2017design,
  title={Design of a high-intensity ultrasound reactor},
  author={Johansson, {\"O}rjan and Pamidi, Taraka and L{\"o}fqvist, Torbj{\"o}rn},
  booktitle={2017 IEEE International Ultrasonics Symposium (IUS)},
  pages={1--4},
  year={2017},
  organization={IEEE}
}
@article{puskas2000designer,
  title={Designer waveforms: ultrasonic technologies to improve cleaning and eliminate damage},
  author={Puskas, William L and Piazza, Timothy},
  journal={Precision Cleaning},
  volume={22},
  pages={1},
  year={2000}
}
@inproceedings{johansson2019acoustic,
  title={Acoustic design principles for energy efficient excitation of a high intensity cavitation zone},
  author={Johansson, {\"O}rjan and Pamidi, Taraka Rama Krishna and Shankar, Vijay and L{\"o}fqvist, Torbj{\"o}rn},
  booktitle={23rd International Congress on Acoustics},
  pages={948--955},
  year={2019}
}
@incollection{graff2015power,
  title={Power ultrasonic transducers: principles and design},
  author={Graff, KF},
  booktitle={Power ultrasonics},
  pages={127--158},
  year={2015},
  publisher={Elsevier}
}
@article{lais2019investigation,
  title={Investigation of Ultrasonic Sonotrode Design to Improve the Performance of Ultrasonic Fouling Removal},
  author={Lais, Habiba and Lowe, Premesh Shehan and Wrobel, Luiz Carlos and Gan, Tat-Hean},
  journal={IEEE Access},
  volume={7},
  pages={148897--148912},
  year={2019},
  publisher={IEEE}
}
@article{an2021method,
  title={A method of optimum design for a high-power ultrasonic radiator with ten elements},
  author={An, Yong-Nam and Jang, Tae-Sok and Ahn, Univan},
  journal={Journal of Vibration Engineering \& Technologies},
  pages={1--12},
  year={2021},
  publisher={Springer}
}
@incollection{fuchs2015ultrasonic,
  title={Ultrasonic cleaning and washing of surfaces},
  author={Fuchs, FJ},
  booktitle={Power ultrasonics},
  pages={577--609},
  year={2015},
  publisher={Elsevier}
}
@article{hixon1988mechanical,
  title={Mechanical impedance},
  author={Hixon, EL},
  journal={Shock and vibration handbook},
  volume={10},
  pages={1--46},
  year={1988}
}
@article{RASHWAN2020105174,
title = {Investigation of acoustic and geometric effects on the sonoreactor performance},
journal = {Ultrasonics Sonochemistry},
volume = {68},
pages = {105174},
year = {2020},
issn = {1350-4177},
doi = {https://doi.org/10.1016/j.ultsonch.2020.105174},
url = {https://www.sciencedirect.com/science/article/pii/S1350417719313318},
author = {Sherif S. Rashwan and Ibrahim Dincer and Atef Mohany},
}
@article{son2017simple,
  title={Simple design strategy for bath-type high-frequency sonoreactors},
  author={Son, Younggyu},
  journal={Chemical Engineering Journal},
  volume={328},
  pages={654--664},
  year={2017},
  publisher={Elsevier}
}
@article{son2020geometric,
  title={Geometric and operational optimization of 20-kHz probe-type sonoreactor for enhancing sonochemical activity},
  author={Son, Younggyu and No, Yunsung and Kim, Jeonggwan},
  journal={Ultrasonics sonochemistry},
  volume={65},
  pages={105065},
  year={2020},
  publisher={Elsevier}
}
@article{koda2003standard,
  title={A standard method to calibrate sonochemical efficiency of an individual reaction system},
  author={Koda, Shinobu and Kimura, Takahide and Kondo, Takashi and Mitome, Hideto},
  journal={Ultrasonics sonochemistry},
  volume={10},
  number={3},
  pages={149--156},
  year={2003},
  publisher={Elsevier}
}
@book{ensminger2008ultrasonics,
  title={Ultrasonics: data, equations and their practical uses},
  author={Ensminger, Dale and Stulen, Foster B},
  year={2008},
  publisher={CRC press}
}

@article{lin2011new,
  title={A new type of high power composite ultrasonic transducer},
  author={Lin, Shuyu and Xu, Long and Wenxu, Hu},
  journal={Journal of Sound and Vibration},
  volume={330},
  number={7},
  pages={1419--1431},
  year={2011},
  publisher={Elsevier}
}

@article{khmelev2021summation,
  title={Summation of high-frequency Langevin transducers vibrations for increasing of ultrasonic radiator power},
  author={Khmelev, Vladimir Nikolaevich and Shalunov, Andrey Victorovich and Nesterov, Viktor Aleksandrovich},
  journal={Ultrasonics},
  volume={114},
  pages={106413},
  year={2021},
  publisher={Elsevier}
}
@article{neppiras1973pre,
  title={The pre-stressed piezoelectric sandwich transducer},
  author={Neppiras, EA},
  journal={Ultrasonics international 1973},
  pages={295--302},
  year={1973}
}
@article{gallego2010power,
  title={Power ultrasonic transducers with extensive radiators for industrial processing},
  author={Gallego-Ju{\'a}rez, Juan Antonio and Rodriguez, G and Acosta, V and Riera, Enrique},
  journal={Ultrasonics sonochemistry},
  volume={17},
  number={6},
  pages={953--964},
  year={2010},
  publisher={Elsevier}
}
@article{adachi1990modal,
  title={Modal vibration control of large ultrasonic tools with the use of wave-trapped horns},
  author={Adachi, Kazunari and Ueha, Sadayuki},
  journal={The Journal of the Acoustical Society of America},
  volume={87},
  number={1},
  pages={208--214},
  year={1990},
  publisher={Acoustical Society of America}
}
@inproceedings{maghami2021analysis,
  title={Analysis of excitation signal characteristics associated with energy-efficient acoustic cavitation},
  author={Maghami, Sara and Johansson, {\"O}rjan},
  booktitle={IEEE IUS 2021},
  pages={4},
  year={2021}
}
@article{li2016analytical,
  title={Analytical modeling and experimental validation of a V-shape piezoelectric ultrasonic transducer},
  author={Li, Xiaoniu and Yao, Zhiyuan},
  journal={Smart Materials and Structures},
  volume={25},
  number={7},
  pages={075026},
  year={2016},
  publisher={IOP Publishing}
}
@article{yao2020power,
  title={Power ultrasound and its applications: A state-of-the-art review},
  author={Yao, Ye and Pan, Yue and Liu, Shiqing},
  journal={Ultrasonics sonochemistry},
  volume={62},
  pages={104722},
  year={2020},
  publisher={Elsevier}
}
@article{nayfeh1992energy,
  title={Energy transfer from high- to low-frequency modes in flexible structures.},
  author={Nayfeh, S},
  journal={ASME DES ENG DIV PUBL DE, ASME, NEW YORK, NY(USA), 1992,},
  volume={50},
  pages={89--98},
  year={1992}
}
@article{wood2017parametric,
  title={A parametric review of sonochemistry: control and augmentation of sonochemical activity in aqueous solutions},
  author={Wood, Richard James and Lee, Judy and Bussemaker, Madeleine J},
  journal={Ultrasonics sonochemistry},
  volume={38},
  pages={351--370},
  year={2017},
  publisher={Elsevier}
}

@book{rayleigh1896theory,
  title={The theory of sound},
  author={Rayleigh, John William Strutt Baron},
  volume={2},
  year={1896},
  publisher={Macmillan}
}
@article{kumar1971flexural,
  title={Flexural vibrations of fluid-filled circular cylindrical shells},
  author={Kumar, Ram},
  journal={Acta Acustica united with Acustica},
  volume={24},
  number={3},
  pages={137--146},
  year={1971},
  publisher={S. Hirzel Verlag}
}
@article{sinha1992axisymmetric,
  title={Axisymmetric wave propagation in fluid-loaded cylindrical shells. I: Theory},
  author={Sinha, Bikash K and Plona, Thomas J and Kostek, Sergio and Chang, Shu-Kong},
  journal={The Journal of the Acoustical Society of America},
  volume={92},
  number={2},
  pages={1132--1143},
  year={1992},
  publisher={Acoustical Society of America}
}
@article{grinchenko1984wave,
  title={Wave propagation in a hollow elastic cylinder with a fluid},
  author={Grinchenko, VT and Komissarova, GL},
  journal={Soviet Applied Mechanics},
  volume={20},
  number={1},
  pages={18--23},
  year={1984},
  publisher={Springer}
}
@book{fahy2007sound,
  title={Sound and structural vibration: radiation, transmission and response},
  author={Fahy, Frank J and Gardonio, Paolo},
  year={2007},
  publisher={Elsevier}
}
@article{junger1972sound,
  title={Sound, structures, and their interaction(Book- Sound, structures, and their interaction.)},
  author={JUNGER, MC and FEIT, D},
  journal={Research sponsored by the U. S. Navy. Cambridge, MIT Press, 1972. 480 p},
  year={1972}
}

@incollection{lauterborn2015acoustic,
  title={Acoustic cavitation: Bubble dynamics in high-power ultrasonic fields},
  author={Lauterborn, W and Mettin, R},
  booktitle={Power Ultrasonics},
  pages={37--78},
  year={2015},
  publisher={Elsevier}
}

@article{katiyar2011modeling,
  title={Modeling subharmonic response from contrast microbubbles as a function of ambient static pressure},
  author={Katiyar, Amit and Sarkar, Kausik and Forsberg, Flemming},
  journal={The Journal of the Acoustical Society of America},
  volume={129},
  number={4},
  pages={2325--2335},
  year={2011},
  publisher={Acoustical Society of America}
}
@incollection{mason2001design,
  title={The design of ultrasonic reactors for environmental remediation},
  author={Mason, Timothy J},
  booktitle={Ultrasound in Environmental Protection},
  volume={6},
  pages={247--268},
  year={2001},
  publisher={Elsevier Amsterdam}
}
@incollection{saito2015ultrasound,
  title={Ultrasound field and bubbles},
  author={Saito, Shigemi},
  booktitle={Sonochemistry and the acoustic bubble},
  pages={11--39},
  year={2015},
  publisher={Elsevier}
}
@article{romdhane1997experimental,
  title={Experimental study of the ultrasound attenuation in chemical reactors},
  author={Romdhane, M and Gadri, A and Contamine, F and Gourdon, C and Casamatta, G},
  journal={Ultrasonics sonochemistry},
  volume={4},
  number={3},
  pages={235--243},
  year={1997},
  publisher={Elsevier}
}
@article{chu2022investigation,
  title={Investigation on different time-harmonic models using FEM for the prediction of acoustic pressure fields in a pilot-scale sonoreactor},
  author={Chu, Jin Kiat and Tiong, T Joyce and Chong, Siewhui and Asli, Umi Aisah},
  journal={Chemical Engineering Science},
  volume={247},
  pages={116912},
  year={2022},
  publisher={Elsevier}
}
@article{jamshidi2012numerical,
  title={Numerical investigation of sonochemical reactors considering the effect of inhomogeneous bubble clouds on ultrasonic wave propagation},
  author={Jamshidi, Rashid and Pohl, Birte and Peuker, Urs A and Brenner, Gunther},
  journal={Chemical engineering journal},
  volume={189},
  pages={364--375},
  year={2012},
  publisher={Elsevier}
}
@article{burdin1999characterisation,
  title={Characterisation of the acoustic cavitation cloud by two laser techniques},
  author={Burdin, F and Tsochatzidis, NA and Guiraud, P and Wilhelm, AM and Delmas, H},
  journal={Ultrasonics Sonochemistry},
  volume={6},
  number={1-2},
  pages={43--51},
  year={1999},
  publisher={Elsevier}
}
@article{jordens2012investigation,
  title={Investigation of design parameters in ultrasound reactors},
  author={Jordens, Jeroen and Honings, Aur{\'e}lie and Degr{\`e}ve, Jan and Braeken, Leen and Gerven, Tom Van},
  year={2012},
  publisher={Видавництво Львівської політехніки}
}
@article{devaud2008minnaert,
  title={The Minnaert bubble: an acoustic approach},
  author={Devaud, Martin and Hocquet, Thierry and Bacri, Jean-Claude and Leroy, Valentin},
  journal={European Journal of Physics},
  volume={29},
  number={6},
  pages={1263},
  year={2008},
  publisher={IOP Publishing}
}
@article{argo2008measurement,
  title={Measurement of the resonance frequency of single bubbles using a laser Doppler vibrometer},
  author={Argo IV, Theodore F and Wilson, Preston S and Palan, Vikrant},
  journal={The Journal of the Acoustical Society of America},
  volume={123},
  number={6},
  pages={EL121--EL125},
  year={2008},
  publisher={Acoustical Society of America}
}
@article{wang2022control,
  title={The control effect of dual-frequency ultrasonic excitation on the chaotic oscillation of cavitation bubbles},
  author={Wang, Xiaojiao and Ning, Zhi and Lv, Ming},
  journal={Zeitschrift f{\"u}r Naturforschung A},
  year={2022},
  publisher={De Gruyter}
}
@book{bermudez2017ultrasound,
  title={Ultrasound: Advances in food processing and preservation},
  author={Bermudez-Aguirre, Daniela},
  year={2017},
  publisher={Academic Press}
}
@inproceedings{mettin2013acoustic,
  title={Acoustic bubbles: control and interaction with particles adhered to a solid substrate},
  author={Mettin, Robert and Frommhold, PE and Xi, X and Cegla, F and Okorn-Schmidt, H and Lippert, A and Holsteyns, F},
  booktitle={Solid State Phenomena},
  volume={195},
  pages={161--164},
  year={2013},
  organization={Trans Tech Publ}
}
@article{zijlstra2011acoustic,
  title={Acoustic surface cavitation},
  author={Zijlstra, AG},
  year={2011}
}
@article{bilek2013decontamination,
  title={Decontamination efficiency of high power ultrasound in the fruit and vegetable industry, a review},
  author={Bilek, Seda Ersus and Turanta{\c{s}}, Fulya},
  journal={International journal of food microbiology},
  volume={166},
  number={1},
  pages={155--162},
  year={2013},
  publisher={Elsevier}
}
@article{abid2013effect,
  title={Effect of ultrasound on different quality parameters of apple juice},
  author={Abid, Muhammad and Jabbar, Saqib and Wu, Tao and Hashim, Malik Muhammad and Hu, Bing and Lei, Shicheng and Zhang, Xin and Zeng, Xiaoxiong},
  journal={Ultrasonics sonochemistry},
  volume={20},
  number={5},
  pages={1182--1187},
  year={2013},
  publisher={Elsevier}
}
@article{khandpur2015effect,
  title={Effect of novel ultrasound based processing on the nutrition quality of different fruit and vegetable juices},
  author={Khandpur, Paramjeet and Gogate, Parag R},
  journal={Ultrasonics Sonochemistry},
  volume={27},
  pages={125--136},
  year={2015},
  publisher={Elsevier}
}
@article{zhang2010degradation,
  title={Degradation of diazinon in apple juice by ultrasonic treatment},
  author={Zhang, Yuanyuan and Zhang, Wenjia and Liao, Xiaojun and Zhang, Jianing and Hou, Yaxi and Xiao, Zhiyong and Chen, Fang and Hu, Xiaosong},
  journal={Ultrasonics sonochemistry},
  volume={17},
  number={4},
  pages={662--668},
  year={2010},
  publisher={Elsevier}
}
@article{firouz2019recent,
  title={Recent advances in ultrasound application as a novel technique in analysis, processing and quality control of fruits, juices and dairy products industries: A review},
  author={Firouz, Mahmoud Soltani and Farahmandi, Ali and Hosseinpour, Soleiman},
  journal={Ultrasonics sonochemistry},
  volume={57},
  pages={73--88},
  year={2019},
  publisher={Elsevier}
}
@article{paniwnyk2017applications,
  title={Applications of ultrasound in processing of liquid foods: A review},
  author={Paniwnyk, Larysa},
  journal={Ultrasonics Sonochemistry},
  volume={38},
  pages={794--806},
  year={2017},
  publisher={Elsevier}
}
@inbook{inbook,
title = {Acoustic Bubbles, Acoustic Streaming, and Cavitation Microstreaming},
author = {Manasseh, Richard},
year = {2015},
month = {01},
pages = {1-36},

doi = {10.1007/978-981-287-470-2_5-1}
}
@incollection{zong2015cavitation,
  title={Cavitation-enhanced mechanical effects and applications},
  author={Zong, Yujin and Xu, Shanshan and Matula, Tom and Wan, Mingxi},
  booktitle={Cavitation in Biomedicine},
  pages={207--263},
  year={2015},
  publisher={Springer}
}

@article{prabhu2004optimization,
  title={Optimization of multiple-frequency sonochemical reactors},
  author={Prabhu, Amogh V and Gogate, Parag R and Pandit, Aniruddha B},
  journal={Chemical engineering science},
  volume={59},
  number={22-23},
  pages={4991--4998},
  year={2004},
  publisher={Elsevier}
}
@article{loranger2011comparative,
  title={Comparative study of sonochemical effects in an ultrasonic bath and in a large-scale flow-through sonoreactor},
  author={Loranger, Eric and Paquin, Michel and Daneault, Claude and Chabot, Bruno},
  journal={Chemical Engineering Journal},
  volume={178},
  pages={359--365},
  year={2011},
  publisher={Elsevier}
}
@misc{mason2001advances,
  title={Advances in Sonochemistry V. 6},
  author={Mason, Timothy J and Tiehm, Andreas},
  year={2001},
  publisher={Elsevier Science}
}
@article{pamidi2022acoustic,
  title={Acoustic optimization of a flow through sonicator for fibrillation of cellulose fibers},
  author={Pamidi, Taraka and Johansson, {\"O}rjan and L{\"o}fqvist, Torbj{\"o}rn},
  journal={Chemical Engineering and Processing-Process Intensification},
  volume={181},
  pages={109154},
  year={2022},
  publisher={Elsevier}
}

@book{Keil2007ModellingIntensification,
    title = {{Modelling of Process Intensification}},
    year = {2007},
    author = {Keil, Frerich},
    month = {1},
    isbn = {978-3-527-31143-9}
}
@article{Naidu1994ModellingReactor,
    title = {{Modelling of a batch sonochemical reactor}},
    year = {1994},
    journal = {Chemical Engineering Science},
    author = {Naidu, D.V.Prasad and Rajan, R. and Kumar, R. and Gandhi, K.S. and Arakeri, V.H. and Chandrasekaran, S.},
    number = {6},
    month = {1},
    pages = {877--888},
    volume = {49},
    publisher = {Pergamon},
    doi = {10.1016/0009-2509(94)80024-3},
    issn = {0009-2509}
}
@article{Moholkar2013ProcessReactors,
    title = {{Process Intensification and Green Processing Using Cavitational Reactors}},
    year = {2013},
    journal = {Process Intensification for Green Chemistry: Engineering Solutions for Sustainable Chemical Processing},
    author = {Moholkar, Vijayanand and Gogate, Parag and Pandit, Aniruddha},
    number = {February},
    pages = {199--225},
    isbn = {9780470972670},
    doi = {10.1002/9781118498521.ch7},
    keywords = {Cavitation-based PI, Cavitational reactor, Cavitational, and design, Chemical synthesis intensification, Mathematical modelling, PI and green processing, Reactor configurations, Sonochemical}
}
@article{gogate2001cavitation,
  title={Cavitation reactors: efficiency assessment using a model reaction},
  author={Gogate, Parag R and Shirgaonkar, Irfan Z and Sivakumar, M and Senthilkumar, P and Vichare, Nilesh P and Pandit, Aniruddha B},
  journal={AIChE journal},
  volume={47},
  number={11},
  pages={2526--2538},
  year={2001},
  publisher={Wiley Online Library}
}
@article{Dahnke1999AInvestigation,
    title = {{A comparative study on the modeling of sound pressure field distributions in a sonoreactor with experimental investigation}},
    year = {1999},
    journal = {Ultrasonics Sonochemistry},
    author = {D{\"{a}}hnke, S. and Swamy, K.M. and Keil, F.J.},
    number = {4},
    month = {9},
    pages = {221--226},
    volume = {6},
    publisher = {Elsevier},
    doi = {10.1016/S1350-4177(99)00011-5},
    issn = {1350-4177}
}
@article{gogate2004sonochemical,
  title={Sonochemical reactors: scale up aspects},
  author={Gogate, Parag R and Pandit, Aniruddha B},
  journal={Ultrasonics Sonochemistry},
  volume={11},
  number={3-4},
  pages={105--117},
  year={2004},
  publisher={Elsevier}
}
@article{rasmusssen2003distribution,
  title={Distribution of multiple pesticide residues in apple segments after home processing},
  author={Rasmusssen, RR and Poulsen, Mette Erecius and Hansen, HCB},
  journal={Food additives and contaminants},
  volume={20},
  number={11},
  pages={1044--1063},
  year={2003},
  publisher={Taylor \& Francis}
}

@article{kumar2007mapping,
  title={Mapping the efficacy of new designs for large scale sonochemical reactors},
  author={Kumar, Ajay and Gogate, Parag R and Pandit, Aniruddha B},
  journal={Ultrasonics sonochemistry},
  volume={14},
  number={5},
  pages={538--544},
  year={2007},
  publisher={Elsevier}
}
